# Supplementary material for: Genetic diversity and spatial structure of the Rufous‐throated Antbird (Gymnopithys rufigula), an Amazonian obligate army‐ant follower
Source: Ecol Evol. 2017 Mar 19;7(8):2671–84. doi: 10.1002/ece3.2880 (PMC5395437; doi:10.1002/ece3.2880)
Supplement: Supplementary file 2 [file ECE3-7-2671-s002.xlsx]

## Sheet: Appendix S2
Supporting Information 2
Table S2: FST values between pairs of sampling points within DFR (lower diagonal) and their respective pairwise geographic distances (in meters, upper diagonal). Indicative adjusted P-value for multiple comparisons was 0.0001. None of the pairwise comparisons was significant (all P-values > 0. 003, obtained after 8120 permutations in FSTAT v.2.9.3.2 (Goudet, 2001)). FSTAT cannot calculate FST for…
	LO1_5500	LO1_6500	LO2_1000	LO2_2000	LO2_4500	LO2_7500	LO3_0500	LO3_3500	LO3_5500	LO4_0500	LO4_1500	LO4_6500	LO5_0500	LO5_1500	LO5_3500	LO5_5500	LO6_2500	LO6_6500	LO6_7500	LO7_0500	LO7_1500	LO7_2500	LO8_0500	LO8_2500	LO8_3500	LO8_5500	LO8_6500	LO8_7500	LO9_7500
LO1_5500	0	911.382	8175.1	8868.27	4959.12	7283.33	8005.86	7440.39	8807.39	7021.36	7220.18	1983.87	3081.58	3939.91	4458.16	2959.55	4529.4	6066.44	5957.45	5795.54	6454.48	3103.8	6377.53	1172.04	955.841	5462.18	6548.85	6769.34	5841.88
LO1_6500	NA	0	7773	8386.13	5210.44	6685.45	7336.25	6988.89	8206.9	6938.02	7028.37	2000.97	2428.9	3217.78	3870.02	2974.11	4168.39	5636.83	6168.55	5866.25	6223.07	2236.24	5467.52	1849.3	1073.68	4580.46	5663.1	5926.35	5242.44
LO2_1000	NA	NA	0	1059.06	5421.35	2163.6	2878.72	891.513	2219.02	2887.41	2028.01	6303.5	5470.45	5025.25	4068.19	5519.3	3645.87	2138.75	5081.88	4193.33	2168.37	8010.04	7229.28	7728.81	7233.28	6029.63	6200.48	5290.13	2986.46
LO2_2000	NA	NA	NA	0	6446.94	2050.72	2372.34	1447.6	1389.73	3943.63	3085.72	7072.98	6002.3	5427.8	4553.76	6359.72	4384.84	2819.78	6137.13	5240.25	3187.26	8365.03	7116.59	8521.88	7947.09	6052.62	6034.58	5075.73	3281.59
LO2_4500	NA	NA	-0.0241	NA	0	5996.85	7045.84	5165.93	7170.77	2904.92	3571.53	3231.08	4496.89	5026.13	4430.98	2363.53	3250.96	4169.74	1013.48	1327.6	3259.73	6909.95	8612.41	3914.14	4167.42	7222.66	8100.34	7678.86	5096.72
LO2_7500	NA	NA	0.0179	NA	0.0961	0	1056.29	1415.62	1524.55	4284.7	3515.42	5689.13	4256.73	3553.3	2827.16	5182.08	3136.34	1827.12	6018.33	5062.6	3092.81	6400.14	5113.28	7141.41	6421.26	4004.37	4058.28	3131.66	1444.51
LO3_0500	NA	NA	-0.0147	NA	0.0082	-0.0285	0	2318.37	1196.13	5292.39	4493.9	6541.08	4928.94	4125.2	3581.62	6117.58	4100.22	2878.16	7073.85	6118.05	4130.44	6751.52	4879.07	7973.66	7191.2	4005.53	3772.49	2798.09	2243.41
LO3_3500	NA	NA	NA	NA	NA	NA	NA	0	2035.47	3013.89	2188.39	5627.19	4642.8	4155.11	3217.36	4915.3	2939.73	1377.17	4992.5	4052.65	1969.6	7135.66	6375.81	7074.72	6512.38	5151.65	5367.33	4481.67	2095.22
LO3_5500	NA	NA	-0.0106	NA	0.0074	0.0479	-0.0003	NA	0	4996.71	4143.76	7186.81	5778.03	5051.57	4351.71	6626.94	4574.49	3107.23	7027.92	6086.64	4005.06	7821.28	6074.74	8643.46	7941	5179.13	4967.33	3992.79	2968.72
LO4_0500	NA	NA	NA	NA	NA	NA	NA	NA	NA	0	861.263	5041.83	5212.88	5251.82	4294.09	4062.64	3156.54	2775.05	2298.59	1577.74	1271.42	7972.17	8458.74	6225.99	6085.38	7068	7636.49	6920.97	4091.8
LO4_1500	NA	NA	-0.1055	NA	0.0089	-0.0769	-0.0508	NA	-0.0129	NA	0	5241.52	5076.04	4967.92	3970.4	4306.55	2987.61	2201	3094.26	2267.87	842.504	7826.15	7962.56	6535.62	6267.2	6602.96	7078.11	6305.78	3519.67
LO4_6500	NA	NA	0.0185	NA	0.0426	0.1079	0.0283	NA	0.0335	NA	0.0037	0	2010.99	2881.96	2986.33	992.035	2688.21	4253.62	4172.44	3878.54	4488.93	3766.68	6166.49	1459.15	1044.41	4941.45	5992.98	5927.31	4300.66
LO5_0500	NA	NA	-0.0287	NA	0.0021	-0.0022	-0.019	NA	-0.0255	NA	-0.0519	0.042	0	903.52	1452.9	2270.05	2089.7	3342.06	5223.67	4591.87	4234.25	2761.69	4242.89	3233.18	2328.77	2952.99	3988.03	3931.54	2814.52
LO5_1500	NA	NA	-0.0529	NA	0.0143	-0.04	-0.0467	NA	-0.0018	NA	-0.0845	0.0821	-0.0347	0	1007.27	2982.99	2121.07	2980.45	5637.83	4897.72	4135.51	2986.12	3587.12	4136.67	3225.89	2213.54	3183.79	3045.34	2152.94
LO5_3500	NA	NA	-0.066	NA	0.0163	-0.0677	-0.0133	NA	-0.0408	NA	-0.1216	0.0624	-0.0253	-0.0612	0	2744.29	1259.09	1984.45	4912.91	4097.94	3143.76	3970.54	4297.28	4398.39	3614.36	2882.45	3678.2	3272.66	1383.89
LO5_5500	NA	NA	-0.0526	NA	0.011	-0.006	-0.0164	NA	-0.0421	NA	-0.0616	0.0299	-0.0453	-0.0654	-0.0639	0	2052.92	3573.95	3247.29	2892.78	3589.24	4546.44	6506.49	2242.06	2033.9	5180.43	6166.19	5942.08	3891.85
LO6_2500	NA	NA	-0.0577	NA	-0.0132	0.0357	-0.0191	NA	-0.0259	NA	-0.0517	0.0265	-0.0062	-0.0161	-0.0541	-0.0297	0	1565.45	3664.31	2838.84	2146.96	4846.88	5556.1	4140	3588.12	4141.37	4916.82	4434.09	1931.87
LO6_6500	NA	NA	NA	NA	NA	NA	NA	NA	NA	NA	NA	NA	NA	NA	NA	NA	NA	0	4227.33	3275.96	1503.63	5955	5762.26	5704.77	5135.94	4411.32	4884.53	4146.26	1325.06
LO6_7500	NA	NA	-0.0186	NA	-0.0033	0.0562	0.0099	NA	-0.0032	NA	-0.0253	0.0543	-0.0261	-0.0354	-0.0222	-0.0096	-0.0264	NA	0	955.833	3022.92	7764.83	9189.34	4925.68	5142.45	7779.67	8581.09	8063.07	5334.75
LO7_0500	NA	NA	-0.0473	NA	0.0206	0.0041	0.0077	NA	-0.0164	NA	-0.0951	0.0353	-0.0337	-0.0135	-0.0445	-0.0291	-0.0288	NA	-0.0208	0	2086.54	7248.75	8394.63	4877.98	4906.99	6980.05	7733.86	7174.75	4411.74
LO7_1500	NA	NA	NA	NA	NA	NA	NA	NA	NA	NA	NA	NA	NA	NA	NA	NA	NA	NA	NA	NA	0	6983.65	7215.9	5831.02	5498.88	5837.12	6373.15	5649.66	2822.15
LO7_2500	NA	NA	0.0408	NA	0.074	0.0615	0.0358	NA	0.056	NA	0.0267	0.1132	0.0224	0.0145	-0.0647	-0.0008	0.0644	NA	0.0189	0.0354	NA	0	3556.13	4069.24	3170.38	3107.38	4065.36	4626.84	5087.67
LO8_0500	NA	NA	-0.003	NA	0.0128	-0.0107	-0.0381	NA	-0.0502	NA	-0.0234	0.0283	-0.0529	-0.0652	-0.0583	-0.0475	-0.0027	NA	0.0015	0	NA	-0.0087	0	7065.29	6072.18	1414.87	1110.68	2083.42	4457.47
LO8_2500	NA	NA	-0.0057	NA	-0.0059	0.1448	0.0199	NA	0.0314	NA	-0.0278	0.0256	0.059	0.0417	0.0385	0.0233	0.0051	NA	0.05	0.0082	NA	0.1216	0.0365	0	993.494	5988.07	7072.47	7141.29	5740.29
LO8_3500	NA	NA	0.0371	NA	0.0593	0.0233	0.0275	NA	0.0383	NA	-0.0204	0.1222	0.0405	0.021	-0.0483	0.0049	0.0158	NA	0.0072	0.0153	NA	0.0222	-0.0021	0.1299	0	5002.52	6088.98	6189.04	4989.84
LO8_5500	NA	NA	0.0259	NA	0.0224	0.0236	-0.0236	NA	0.0052	NA	-0.0137	0.0613	-0.0258	-0.0299	-0.0714	-0.0228	0.0017	NA	-0.0179	0.0125	NA	-0.04	-0.0838	0.1141	-0.0469	0	1089.47	1526.21	3138.85
LO8_6500	NA	NA	-0.0115	NA	0.0138	-0.0024	-0.016	NA	0.0027	NA	-0.0085	0.0092	-0.0368	-0.029	-0.0166	-0.0157	0.0084	NA	-0.0088	-0.0256	NA	-0.0154	-0.0366	0.0235	0.0019	-0.0389	0	974.538	3560.06
LO8_7500	NA	NA	-0.0272	NA	0.0347	0.0139	-0.0283	NA	-0.0318	NA	-0.0993	0.0742	-0.0514	-0.0331	-0.0769	-0.0646	0.0087	NA	-0.0041	-0.0298	NA	-0.0423	-0.0566	0.026	-0.034	-0.0417	-0.0243	0	2834.27
LO9_7500	NA	NA	0.007	NA	0.025	0.0282	0.009	NA	0.0099	NA	0.011	0.0405	0.0226	-0.0152	0.001	-0.0118	0.0084	NA	0.004	0.0069	NA	0.0292	-0.0076	0.0463	0.0347	-0.0082	-0.0079	0.009	0
GOUDET, J. 2001. FSTAT, a program to estimate and test gene diversities and fixation indices (version 2.9.3.2). Available from http://www.unil.ch/izea/softwares/fstat.html. Updated from Goudet (1995).
